# Supplementary material for: Overcoming chemical barriers: a new species of Rhabdias (Nematoda: Rhabdiasidae) from Dendrobates tinctorius (Anura: Dendrobatidae) in the Brazilian Amazon
Source: Parasitology. 2025 Nov 3;153(1):22–34. doi: 10.1017/S003118202510108X (PMC13215734; doi:10.1017/S003118202510108X)
Supplement: Tavares-Costa et al. supplementary material [file S003118202510108Xsup001.xlsx]

## Sheet: MatrixOutput
	MH281969_Serpentirhabdias_atroxi	MH281971_Serpentirhabdias_fuscovenosa	PP291576_Rhabdias_megacephalus	MH548273_Rhabdias_cf_stenocephala	MH548274_Rhabdias_cf_stenocephala	MH548275_Rhabdias_cf_stenocephala	MH548276_Rhabdias_cf_stenocephala	MH548272_Rhabdias_cf_stenocephala	MH548271_Rhabdias_cf_stenocephala	MH548277_Rhabdias_cf_stenocephala	OP971525_Rhabdias_matogrosensis	OP971524_Rhabdias_matogrosensis	OP971528_Rhabdias_matogrosensis	MH548260_Rhabdias_breviensis	MH548265_Rhabdias_breviensis	MH548262_Rhabdias_breviensis	MH548261_Rhabdias_breviensis	MH548264_Rhabdias_breviensis	MH548263_Rhabdias_breviensis	MH548267_Rhabdias_breviensis	MH548266_Rhabdias_breviensis	MH548269_Rhabdias_breviensis	MH548270_Rhabdias_breviensis	MH548268_Rhabdias_breviensis	MK860758_Rhabdias_pseudosphaerocephala	MK820652_Rhabdias_glaurungi	MH548281_Rhabdias_pseudosphaerocephala	MH548286_Rhabdias_pseudosphaerocephala	MH548284_Rhabdias_pseudosphaerocephala	MH548282_Rhabdias_pseudosphaerocephala	MH548285_Rhabdias_pseudosphaerocephala	MH548283_Rhabdias_pseudosphaerocephala	MW041239_Rhabdias_pocoto	MH548288_Rhabdias_pseudosphaerocephala	MH548287_Rhabdias_pseudosphaerocephala	MH548278_Rhabdias_pseudosphaerocephala	MH548289_Rhabdias_pseudosphaerocephala	MH548280_Rhabdias_pseudosphaerocephala	MH548279_Rhabdias_pseudosphaerocephala	OP654198_Rhabdias_fuelleborni	OP651883_Rhabdias_fuelleborni	MH548290_Rhabdias_sp4_brasil	MH548291_Rhabdias_sp4_brasil	OP651884_Rhabdias_fuelleborni	OP651882_Rhabdias_fuelleborni	OP971527_Rhabdias_guaianensis	OP971529_Rhabdias_guaianensis	OP971526_Rhabdias_guaianensis	Rhabdias_waiapi1
MH281969_Serpentirhabdias_atroxi
MH281971_Serpentirhabdias_fuscovenosa	0.120296
PP291576_Rhabdias_megacephalus	0.188498	0.165058
MH548273_Rhabdias_cf_stenocephala	0.192624	0.17281	0.144897
MH548274_Rhabdias_cf_stenocephala	0.192624	0.17281	0.144897	0
MH548275_Rhabdias_cf_stenocephala	0.192624	0.17281	0.144897	0	0
MH548276_Rhabdias_cf_stenocephala	0.192624	0.17281	0.144897	0	0	0
MH548272_Rhabdias_cf_stenocephala	0.196689	0.17281	0.144897	0.00934607	0.00934607	0.00934607	0.00934607
MH548271_Rhabdias_cf_stenocephala	0.196689	0.17281	0.140945	0.0125007	0.0125007	0.0125007	0.0125007	0.00309599
MH548277_Rhabdias_cf_stenocephala	0.196689	0.17281	0.140945	0.0125007	0.0125007	0.0125007	0.0125007	0.00309599	0
OP971525_Rhabdias_matogrosensis	0.146258	0.153693	0.113468	0.114119	0.114119	0.114119	0.114119	0.121637	0.121637	0.121637
OP971524_Rhabdias_matogrosensis	0.146258	0.153693	0.113468	0.114119	0.114119	0.114119	0.114119	0.121637	0.121637	0.121637	0
OP971528_Rhabdias_matogrosensis	0.146258	0.153693	0.113468	0.114119	0.114119	0.114119	0.114119	0.121637	0.121637	0.121637	0	0
MH548260_Rhabdias_breviensis	0.149962	0.153693	0.113468	0.0994116	0.0994116	0.0994116	0.0994116	0.106711	0.106711	0.106711	0.0188702	0.0188702	0.0188702
MH548265_Rhabdias_breviensis	0.153693	0.157453	0.117158	0.0958015	0.0958015	0.0958015	0.0958015	0.103048	0.103048	0.103048	0.0220856	0.0220856	0.0220856	0.00309599
MH548262_Rhabdias_breviensis	0.149962	0.153693	0.113468	0.0994116	0.0994116	0.0994116	0.0994116	0.106711	0.106711	0.106711	0.0188702	0.0188702	0.0188702	0	0.00309599
MH548261_Rhabdias_breviensis	0.149962	0.153693	0.113468	0.0994116	0.0994116	0.0994116	0.0994116	0.106711	0.106711	0.106711	0.0188702	0.0188702	0.0188702	0	0.00309599	0
MH548264_Rhabdias_breviensis	0.149962	0.153693	0.113468	0.0994116	0.0994116	0.0994116	0.0994116	0.106711	0.106711	0.106711	0.0188702	0.0188702	0.0188702	0	0.00309599	0	0
MH548263_Rhabdias_breviensis	0.149962	0.153693	0.113468	0.0994116	0.0994116	0.0994116	0.0994116	0.106711	0.106711	0.106711	0.0188702	0.0188702	0.0188702	0	0.00309599	0	0	0
MH548267_Rhabdias_breviensis	0.153693	0.157453	0.117158	0.0958015	0.0958015	0.0958015	0.0958015	0.103048	0.103048	0.103048	0.0220856	0.0220856	0.0220856	0.00309599	0	0.00309599	0.00309599	0.00309599	0.00309599
MH548266_Rhabdias_breviensis	0.153693	0.157453	0.117158	0.0958015	0.0958015	0.0958015	0.0958015	0.103048	0.103048	0.103048	0.0220856	0.0220856	0.0220856	0.00309599	0	0.00309599	0.00309599	0.00309599	0.00309599	0
MH548269_Rhabdias_breviensis	0.153693	0.157453	0.117158	0.0958015	0.0958015	0.0958015	0.0958015	0.103048	0.103048	0.103048	0.0220856	0.0220856	0.0220856	0.00309599	0	0.00309599	0.00309599	0.00309599	0.00309599	0	0
MH548270_Rhabdias_breviensis	0.153693	0.157453	0.117158	0.0958015	0.0958015	0.0958015	0.0958015	0.103048	0.103048	0.103048	0.0220856	0.0220856	0.0220856	0.00309599	0	0.00309599	0.00309599	0.00309599	0.00309599	0	0	0
MH548268_Rhabdias_breviensis	0.153693	0.157453	0.117158	0.0958015	0.0958015	0.0958015	0.0958015	0.103048	0.103048	0.103048	0.0220856	0.0220856	0.0220856	0.00309599	0	0.00309599	0.00309599	0.00309599	0.00309599	0	0	0	0
MK860758_Rhabdias_pseudosphaerocephala	0.149819	0.138596	0.117474	0.147702	0.147702	0.147702	0.147702	0.147702	0.147702	0.147702	0.0712351	0.0712351	0.0712351	0.0781318	0.0816161	0.0781318	0.0781318	0.0781318	0.0781318	0.0816161	0.0816161	0.0816161	0.0816161	0.0816161
MK820652_Rhabdias_glaurungi	0.16123	0.15747	0.121038	0.143549	0.143549	0.143549	0.143549	0.143549	0.143549	0.143549	0.0852274	0.0852274	0.0852274	0.0782098	0.0817063	0.0782098	0.0782098	0.0782098	0.0782098	0.0817063	0.0817063	0.0817063	0.0817063	0.0817063	0.0383646
MH548281_Rhabdias_pseudosphaerocephala	0.16127	0.153692	0.117474	0.147702	0.147702	0.147702	0.147702	0.147702	0.147702	0.147702	0.0922172	0.0922172	0.0922172	0.0851249	0.0886585	0.0851249	0.0851249	0.0851249	0.0851249	0.0886585	0.0886585	0.0886585	0.0886585	0.0886585	0.0318579	0.00619919
MH548286_Rhabdias_pseudosphaerocephala	0.16127	0.153692	0.117474	0.147702	0.147702	0.147702	0.147702	0.147702	0.147702	0.147702	0.0922172	0.0922172	0.0922172	0.0851249	0.0886585	0.0851249	0.0851249	0.0851249	0.0851249	0.0886585	0.0886585	0.0886585	0.0886585	0.0886585	0.0318579	0.00619919	0
MH548284_Rhabdias_pseudosphaerocephala	0.16127	0.153692	0.117474	0.147702	0.147702	0.147702	0.147702	0.147702	0.147702	0.147702	0.0922172	0.0922172	0.0922172	0.0851249	0.0886585	0.0851249	0.0851249	0.0851249	0.0851249	0.0886585	0.0886585	0.0886585	0.0886585	0.0886585	0.0318579	0.00619919	0	0
MH548282_Rhabdias_pseudosphaerocephala	0.16127	0.153692	0.117474	0.147702	0.147702	0.147702	0.147702	0.147702	0.147702	0.147702	0.0922172	0.0922172	0.0922172	0.0851249	0.0886585	0.0851249	0.0851249	0.0851249	0.0851249	0.0886585	0.0886585	0.0886585	0.0886585	0.0886585	0.0318579	0.00619919	0	0	0
MH548285_Rhabdias_pseudosphaerocephala	0.16127	0.153692	0.117474	0.147702	0.147702	0.147702	0.147702	0.147702	0.147702	0.147702	0.0922172	0.0922172	0.0922172	0.0851249	0.0886585	0.0851249	0.0851249	0.0851249	0.0851249	0.0886585	0.0886585	0.0886585	0.0886585	0.0886585	0.0318579	0.00619919	0	0	0	0
MH548283_Rhabdias_pseudosphaerocephala	0.16127	0.153692	0.117474	0.147702	0.147702	0.147702	0.147702	0.147702	0.147702	0.147702	0.0922172	0.0922172	0.0922172	0.0851249	0.0886585	0.0851249	0.0851249	0.0851249	0.0851249	0.0886585	0.0886585	0.0886585	0.0886585	0.0886585	0.0318579	0.00619919	0	0	0	0	0
MW041239_Rhabdias_pocoto	0.157423	0.146087	0.117474	0.147702	0.147702	0.147702	0.147702	0.147702	0.147702	0.147702	0.0851249	0.0851249	0.0851249	0.0851249	0.0886585	0.0851249	0.0851249	0.0851249	0.0851249	0.0886585	0.0886585	0.0886585	0.0886585	0.0886585	0.0253219	0.0188182	0.0125007	0.0125007	0.0125007	0.0125007	0.0125007	0.0125007
MH548288_Rhabdias_pseudosphaerocephala	0.149819	0.149875	0.12122	0.155639	0.155639	0.155639	0.155639	0.155639	0.155639	0.155639	0.0851249	0.0851249	0.0851249	0.0922172	0.0958015	0.0922172	0.0922172	0.0922172	0.0922172	0.0958015	0.0958015	0.0958015	0.0958015	0.0958015	0.0318579	0.0188182	0.0188702	0.0188702	0.0188702	0.0188702	0.0188702	0.0188702	0.0125007
MH548287_Rhabdias_pseudosphaerocephala	0.149819	0.149875	0.12122	0.155639	0.155639	0.155639	0.155639	0.155639	0.155639	0.155639	0.0851249	0.0851249	0.0851249	0.0922172	0.0958015	0.0922172	0.0922172	0.0922172	0.0922172	0.0958015	0.0958015	0.0958015	0.0958015	0.0958015	0.0318579	0.0188182	0.0188702	0.0188702	0.0188702	0.0188702	0.0188702	0.0188702	0.0125007	0
MH548278_Rhabdias_pseudosphaerocephala	0.149822	0.149836	0.121038	0.155361	0.155361	0.155361	0.155361	0.155361	0.155361	0.155361	0.0850397	0.0850397	0.0850397	0.0921069	0.0956784	0.0921069	0.0921069	0.0921069	0.0921069	0.0956784	0.0956784	0.0956784	0.0956784	0.0956784	0.0317639	0.0219758	0.0220233	0.0220233	0.0220233	0.0220233	0.0220233	0.0220233	0.0156334	0.00309359	0.00309359
MH548289_Rhabdias_pseudosphaerocephala	0.149822	0.149836	0.121038	0.155361	0.155361	0.155361	0.155361	0.155361	0.155361	0.155361	0.0850397	0.0850397	0.0850397	0.0921069	0.0956784	0.0921069	0.0921069	0.0921069	0.0921069	0.0956784	0.0956784	0.0956784	0.0956784	0.0956784	0.0317639	0.0219758	0.0220233	0.0220233	0.0220233	0.0220233	0.0220233	0.0220233	0.0156334	0.00309359	0.00309359	0
MH548280_Rhabdias_pseudosphaerocephala	0.149822	0.149836	0.121038	0.155361	0.155361	0.155361	0.155361	0.155361	0.155361	0.155361	0.0850397	0.0850397	0.0850397	0.0921069	0.0956784	0.0921069	0.0921069	0.0921069	0.0921069	0.0956784	0.0956784	0.0956784	0.0956784	0.0956784	0.0317639	0.0219758	0.0220233	0.0220233	0.0220233	0.0220233	0.0220233	0.0220233	0.0156334	0.00309359	0.00309359	0	0
MH548279_Rhabdias_pseudosphaerocephala	0.149822	0.149836	0.121038	0.155361	0.155361	0.155361	0.155361	0.155361	0.155361	0.155361	0.0850397	0.0850397	0.0850397	0.0921069	0.0956784	0.0921069	0.0921069	0.0921069	0.0921069	0.0956784	0.0956784	0.0956784	0.0956784	0.0956784	0.0317639	0.0219758	0.0220233	0.0220233	0.0220233	0.0220233	0.0220233	0.0220233	0.0156334	0.00309359	0.00309359	0	0	0
OP654198_Rhabdias_fuelleborni	0.188673	0.149894	0.118584	0.107306	0.107306	0.107306	0.107306	0.0999255	0.0999255	0.0999255	0.125207	0.125207	0.125207	0.11766	0.121419	0.11766	0.11766	0.11766	0.11766	0.121419	0.121419	0.121419	0.121419	0.121419	0.103602	0.110807	0.103602	0.103602	0.103602	0.103602	0.103602	0.103602	0.0890555	0.103602	0.103602	0.1034	0.1034	0.1034	0.1034
OP651883_Rhabdias_fuelleborni	0.188673	0.149894	0.118584	0.107306	0.107306	0.107306	0.107306	0.0999255	0.0999255	0.0999255	0.125207	0.125207	0.125207	0.11766	0.121419	0.11766	0.11766	0.11766	0.11766	0.121419	0.121419	0.121419	0.121419	0.121419	0.103602	0.110807	0.103602	0.103602	0.103602	0.103602	0.103602	0.103602	0.0890555	0.103602	0.103602	0.1034	0.1034	0.1034	0.1034	0
MH548290_Rhabdias_sp4_brasil	0.180673	0.149894	0.111037	0.107306	0.107306	0.107306	0.107306	0.0999255	0.0999255	0.0999255	0.11766	0.11766	0.11766	0.110225	0.113929	0.110225	0.110225	0.110225	0.110225	0.113929	0.113929	0.113929	0.113929	0.113929	0.0962758	0.1034	0.0962758	0.0962758	0.0962758	0.0962758	0.0962758	0.0962758	0.0819379	0.0962758	0.0962758	0.0961003	0.0961003	0.0961003	0.0961003	0.00621126	0.00621126
MH548291_Rhabdias_sp4_brasil	0.180673	0.149894	0.111037	0.107306	0.107306	0.107306	0.107306	0.0999255	0.0999255	0.0999255	0.11766	0.11766	0.11766	0.110225	0.113929	0.110225	0.110225	0.110225	0.110225	0.113929	0.113929	0.113929	0.113929	0.113929	0.0962758	0.1034	0.0962758	0.0962758	0.0962758	0.0962758	0.0962758	0.0962758	0.0819379	0.0962758	0.0962758	0.0961003	0.0961003	0.0961003	0.0961003	0.00621126	0.00621126	0
OP651884_Rhabdias_fuelleborni	0.180673	0.149894	0.111037	0.107306	0.107306	0.107306	0.107306	0.0999255	0.0999255	0.0999255	0.11766	0.11766	0.11766	0.110225	0.113929	0.110225	0.110225	0.110225	0.110225	0.113929	0.113929	0.113929	0.113929	0.113929	0.0962758	0.1034	0.0962758	0.0962758	0.0962758	0.0962758	0.0962758	0.0962758	0.0819379	0.0962758	0.0962758	0.0961003	0.0961003	0.0961003	0.0961003	0.00621126	0.00621126	0	0
OP651882_Rhabdias_fuelleborni	0.180673	0.149894	0.111037	0.107306	0.107306	0.107306	0.107306	0.0999255	0.0999255	0.0999255	0.11766	0.11766	0.11766	0.110225	0.113929	0.110225	0.110225	0.110225	0.110225	0.113929	0.113929	0.113929	0.113929	0.113929	0.0962758	0.1034	0.0962758	0.0962758	0.0962758	0.0962758	0.0962758	0.0962758	0.0819379	0.0962758	0.0962758	0.0961003	0.0961003	0.0961003	0.0961003	0.00621126	0.00621126	0	0	0
OP971527_Rhabdias_guaianensis	0.180623	0.127675	0.110401	0.0928323	0.0928323	0.0928323	0.0928323	0.0856379	0.0892221	0.0892221	0.0997367	0.0997367	0.0997367	0.0924902	0.0961003	0.0924902	0.0924902	0.0924902	0.0924902	0.0961003	0.0961003	0.0961003	0.0961003	0.0961003	0.0924902	0.092345	0.0924902	0.0924902	0.0924902	0.0924902	0.0924902	0.0924902	0.0853472	0.0924902	0.0924902	0.092345	0.092345	0.092345	0.092345	0.071448	0.071448	0.071448	0.071448	0.071448	0.071448
OP971529_Rhabdias_guaianensis	0.180623	0.127675	0.110401	0.0928323	0.0928323	0.0928323	0.0928323	0.0856379	0.0892221	0.0892221	0.0997367	0.0997367	0.0997367	0.0924902	0.0961003	0.0924902	0.0924902	0.0924902	0.0924902	0.0961003	0.0961003	0.0961003	0.0961003	0.0961003	0.0924902	0.092345	0.0924902	0.0924902	0.0924902	0.0924902	0.0924902	0.0924902	0.0853472	0.0924902	0.0924902	0.092345	0.092345	0.092345	0.092345	0.071448	0.071448	0.071448	0.071448	0.071448	0.071448	0
OP971526_Rhabdias_guaianensis	0.180623	0.127675	0.110401	0.0928323	0.0928323	0.0928323	0.0928323	0.0856379	0.0892221	0.0892221	0.0997367	0.0997367	0.0997367	0.0924902	0.0961003	0.0924902	0.0924902	0.0924902	0.0924902	0.0961003	0.0961003	0.0961003	0.0961003	0.0961003	0.0924902	0.092345	0.0924902	0.0924902	0.0924902	0.0924902	0.0924902	0.0924902	0.0853472	0.0924902	0.0924902	0.092345	0.092345	0.092345	0.092345	0.071448	0.071448	0.071448	0.071448	0.071448	0.071448	0	0
OL689012_Rhabdias_waiapi	0.176675	0.176856	0.129537	0.121874	0.121874	0.121874	0.121874	0.118086	0.114327	0.114327	0.109927	0.109927	0.109927	0.102654	0.106277	0.102654	0.102654	0.102654	0.102654	0.106277	0.106277	0.106277	0.106277	0.106277	0.0852274	0.0922172	0.0887735	0.0887735	0.0887735	0.0887735	0.0887735	0.0887735	0.0887735	0.092345	0.092345	0.0889059	0.0889059	0.0889059	0.0889059	0.114553	0.114553	0.10709	0.10709	0.10709	0.10709	0.0784168	0.0784168	0.0784168
OL689011_Rhabdias_waiapi	0.176675	0.176856	0.129537	0.121874	0.121874	0.121874	0.121874	0.118086	0.114327	0.114327	0.109927	0.109927	0.109927	0.102654	0.106277	0.102654	0.102654	0.102654	0.102654	0.106277	0.106277	0.106277	0.106277	0.106277	0.0852274	0.0922172	0.0887735	0.0887735	0.0887735	0.0887735	0.0887735	0.0887735	0.0887735	0.092345	0.092345	0.0889059	0.0889059	0.0889059	0.0889059	0.114553	0.114553	0.10709	0.10709	0.10709	0.10709	0.0784168	0.0784168	0.0784168	0
Rhabdias_camposi_n_sp_2	0.17672	0.153596	0.129024	0.0995653	0.0995653	0.0995653	0.0995653	0.0887735	0.0887735	0.0887735	0.102899	0.102899	0.102899	0.0956784	0.0992755	0.0956784	0.0956784	0.0956784	0.0956784	0.0992755	0.0992755	0.0992755	0.0992755	0.0992755	0.0890555	0.0853472	0.085484	0.085484	0.085484	0.085484	0.085484	0.085484	0.085484	0.0926526	0.0926526	0.0892221	0.0892221	0.0892221	0.0892221	0.0892221	0.0892221	0.0892221	0.0892221	0.0892221	0.0892221	0.0611737	0.0611737	0.0611737	0.0415862
Rhabdias_camposi_n_sp_1	0.17672	0.153596	0.129024	0.0995653	0.0995653	0.0995653	0.0995653	0.0887735	0.0887735	0.0887735	0.102899	0.102899	0.102899	0.0956784	0.0992755	0.0956784	0.0956784	0.0956784	0.0956784	0.0992755	0.0992755	0.0992755	0.0992755	0.0992755	0.0890555	0.0853472	0.085484	0.085484	0.085484	0.085484	0.085484	0.085484	0.085484	0.0926526	0.0926526	0.0892221	0.0892221	0.0892221	0.0892221	0.0892221	0.0892221	0.0892221	0.0892221	0.0892221	0.0892221	0.0611737	0.0611737	0.0611737	0.0415862
[truncated: 3 more columns]

## Sheet: Caption
Table. Estimates of Evolutionary Divergence between Sequences
The number of base substitutions per site from between sequences are shown. Analyses were conducted using the Kimura 2-parameter model [1]. This analysis involved 52 nucleotide sequences. Codon positions included were 1st+2nd+3rd+Noncoding. All ambiguous positions were removed for each sequence pair (pairwise deletion option). There were a total of 324 positions in the final dataset. Evolutionary…
1. Kimura M. (1980). A simple method for estimating evolutionary rate of base substitutions through comparative studies of nucleotide sequences. Journal of Molecular Evolution 16:111-120.
2. Tamura K., Stecher G., and Kumar S. (2021). MEGA 11: Molecular Evolutionary Genetics Analysis Version 11. Molecular Biology and Evolution https://doi.org/10.1093/molbev/msab120.
Disclaimer: Although utmost care has been taken to ensure the correctness of the caption, the caption text is provided "as is" without any warranty of any kind. Authors advise the user to carefully check the caption prior to its use for any purpose and report any errors or problems to the authors immediately (www.megasoftware.net). In no event shall the authors and their employers be liable for a…
